# Supplementary material for: Trophic ecology of sympatric small cats in the Brazilian Pampa
Source: PLoS One. 2018 Jul 27;13(7):e0201257. doi: 10.1371/journal.pone.0201257 (PMC6063436; doi:10.1371/journal.pone.0201257)
Supplement: S1 Table — (XLSX) [file pone.0201257.s001.xlsx]

## Sheet: Plan1
Supporting Information_PONE-D-18-03345R1
Trophic ecology of sympatric small cats in the Brazilian Pampa
Raissa Prior Migliorini, Felipe Bortolotto Peters, Marina Ochoa Favarini, Carlos Benhur Kasper
Prey items recorded in the stomach contents of four sympatric small cat species in Brazilian Pampa
Leopardus geoffroyi	Identified Items
	Class	Order	Family	Species
MZPAMPA M0050	Mammalia	Rodentia	Caviidae, Cricetidae, Muridae	Cavia aperea/Holochilus brasiliensis/Rattus norvegicus
MZPAMPA M0131	Mammalia/Aves	Passeriformes/Rodentia/Didelphimorphia	Caviidae, Cricetidae, Didelphidae	Cavia aperea/Oxymycterus nasutus/Monodelphis dimidiata/Cryptonanus sp.
MZPAMPA M0209	Mammalia	Rodentia	Caviidae, Cricetidae	Cavia aperea/Oxymycterus nasutus
MZPAMPA M0221	Mammalia	Rodentia	Cricetidae	Holochilus brasiliensis
MZPAMPA M0237	Mammalia	Lagomorpha	Leporidae	Lepus europaeus
MZPAMPA M0238	Aves	Gruiformes
MZPAMPA M0242	Mammalia/Reptilia	Squamata/Rodentia	Dipsadidae, Muridae	Atractus reticulatus/ Rattus rattus
MZPAMPA M0271	Mammalia	Rodentia	Cricetidae	Holochilus brasiliensis
MZPAMPA M0272	Mammalia	Rodentia	Cricetidae	Oligoryzomys sp.
MZPAMPA M0380	Mammalia/Aves	Gruiformes/Rodentia	Cricetidae	Holochilus brasiliensis/Oligoryzomys sp.
MZPAMPA M0381	Mammalia	Rodentia	Caviidae	Cavia aperea
MZPAMPA M0383	Aves	Gruiformes
MZPAMPA M0400	Mammalia	Rodentia	Caviidae	Cavia aperea
MZPAMPA M0412	Mammalia	Lagomorpha/Rodentia	Leporidae, Cricetidae	Lepus europaeus/ Oligoryzomys sp.
MZPAMPA M0429	Reptilia	Squamata	Dipsadidae	Erythrolamprus poecilogyrus
MZPAMPA M0442	Amphibia	Anura
MZPAMPA M0455	Mammalia	Rodentia	Cricetidae	Oxymycterus nasutus/ Deltamys kempi
MZPAMPA M0500	Mammalia/Aves	Didelphimorphia/Rodentia	Didelphidae, Cricetidae	Monodelphis dimidiata/Oligoryzomys sp.
MZPAMPA M0502	Mammalia	Rodentia	Cricetidae, Dasyproctidae	Oxymycterus nasutus / Dasyprocta azarae
MZPAMPA M0504	Mammalia	Rodentia	Cricetidae	Oxymycteru nasutus/Oligoryzomys sp./Akodon azarae
MZPAMPAM0529	Mammalia/Aves	Passeriformes/Rodentia	Cricetidae, Dasyproctidae	Dasyprocta azarae/Oxymycterus nasutus(2)
MZPAMPA M0530	Mammalia/Reptilia	Squamata/Rodentia	Viperidae,Cricetidae, Muridae	Rattus rattus/Holochilus brasiliensis/Bothrops pubescens
MZPAMPA M0541	Mammalia/Aves	Tinamiformes/Rodentia	Caviidae, Cricetidae	Cavia aperea / Oligoryzomys sp.
MZPAMPA M0546	Mammalia/Aves	Passeriformes/Rodentia	Caviidae, Cricetidae	Cavia aperea / Oxymycterus nasutus
FP1057	Mammalia/Reptilia	Rodentia/Squamata
FP1066	Mammalia/Aves	Columbiformes/Rodentia	Muridae	Mus musculus (4)
FP1071	Mammalia	Rodentia	Cricetidae, Muridae	Rattus norvegicus / Oligoryzomys sp. / Deltamys kempi
FP1072	Mammalia	Rodentia	Dasyproctidae	Dasyprocta azarae
FP1073	Mammalia	Rodentia	Muridae	Mus musculus
FP1074	Mammalia/Amphibia	Rodentia/Anura	Cricetidae	Deltamys kempi
FP1076	Mammalia	Rodentia	Caviidae	Cavia aperea
FP1077	Aves	Galliformes
FP1079	Mammalia/Aves	Columbiformes/Rodentia	Columbidae, Caviidae, Muridae	Cavia aperea / Mus musculus (2)
FP1082	Mammalia	Rodentia	Caviidae	Cavia aperea
FP2955	Mammalia	Rodentia	Caviidae/Cricetidae	Cavia aperea / Oligoryzomys sp.
MZPAMPA M0556	Mammalia	Rodentia	Caviidae/Cricetidae	Cavia aperea / Oligoryzomys sp.
MZPAMPA M0566	Mammalia	Rodentia	Muridae/Cricetidae/Caviidae	Oligoryzomys sp./Akodon sp./ Rattus rattus/Cavia aperea
Leopardus wiedii	Identified Items
	Class	Order	Family	Species
MZPAMPA M0011	Mammalia/Aves	Passeriformes, Rodentia	Cricetidae, Muridae	Rattus rattus/Oligoryzomys sp.
MZPAMPA M0016	Mammalia	Rodentia	Cricetidae	Akodon azarae
MZPAMPA M0041	Mammalia/Aves	Columbiformes	Cricetidae/Columbidae	Oligoryzomys sp./Deltamys kempi
MZPAMPA M0047	Mammalia/Aves/Amphibia	Rodentia/Anura	Cricetidae/Hylidae	Oligoryzomys sp.
MZPAMPA M0053	Mammalia	Rodentia	Muridae	Rattus rattus
MZPAMPA M0083	Mammalia/Aves	Rodentia	Cricetidae	Holochilus brasiliensis/Oligoryzomys sp.
MZPAMPA M0232	Aves	Pelecaniformes
MZPAMPA M0241	Mammalia	Rodentia	Caviidae, Cricetidae	Cavia aperea / Akodon azarae
MZPAMPA M0248	Mammalia/Aves	Columbiformes, Cuculiformes/Rodentia	Muridae/Columbidae	Rattus rattus
MZPAMPA M0251	Mammalia	Rodentia	Cricetidae	Oligoryzomys sp (2)
MZPAMPA M0263	Mammalia/Aves	Passeriformes, Rodentia	Cricetidae	Oligoryzomys sp.
MZPAMPA M0399	Mammalia	Didelphimorphia, Rodentia	Didelphidae, Cricetidae	Cryptonanus sp (2) / Oligoryzomys sp.
MZPAMPA M0427	Mammalia	Rodentia	Cricetidae
MZPAMPA M0554	Aves	Passeriformes
FP0628	Mammalia/Aves	Rodentia/Columbiformes	Cricetidae	Akodon azarae/ Wilfredomys oenax (2)
FP1044	Aves	Passeriformes, Columbiformes
FP1056	Mammalia/Amphibia	Rodentia, Anura	Cricetidae ind.	Oligoryzomys sp.
FP1075	Mammalia/Reptilia	Rodentia/Squamata	Teiidae / Cricetidae	Tupinambis merianae
FP1083	Reptilia	Squamata	Dipsadidae	Thamnodynastes hypoconia
FP1089	Aves	Columbiformes
FP1091	Aves	Passeriformes
FP1094	Mammalia/Aves	Rodentia/Columbiformes/Cuculiformes/Passeriformes	Cricetidae	Wilfredomys oenax
FP1096	Mammalia	Rodentia	Cricetidae	Wilfredomys oenax
FP1101	Mammalia	Didelphimorphia	Didelphidae	Cryptonanus sp
FP1102	Mammalia	Rodentia	Cricetidae
MZPAMPA M0560	Mammalia/Aves	Rodentia/Passeriformes	Muridae, Cricetidae	Oligoryzomys sp / Rattus norvegicus
MZPAMPA M0569	Mammalia/Aves	Rodentia	Cricetidae	Wilfredomys oenax (8)
Leopardus colocola	Identified Items
	Class	Order	Family	Species
MZPAMPA M0001	Mammalia/Aves	Passeriformes/Tinamiformes/Rodentia	Cricetidae	Oligoryzomys sp.
MZPAMPA M0055	Mammalia/Aves	Tinamiformes/Rodentia	Caviidae, Tinamidae	Cavia aperea
MZPAMPA M0166	Aves	Passeriformes
MZPAMPA M0245	Mammalia	Rodentia	Cricetidae	Oligoryzomys sp.
MZPAMPA M0250	Mammalia/Aves	Psittaciformes/Rodentia	Cricetidae/Psittacidae	Akodon azarae
MZPAMPA M0274	Mammalia	Rodentia	Cricetidae	Oligoryzomys sp.
MZPAMPA M0428	Mammalia	Rodentia	Caviidae	Cavia aperea
MZPAMPA M0487	Mammalia/Amphibia	Anura/Rodentia	Cricetidae/Leptodactylidae	Oligoryzomys sp./Leptodactylus chaquensis
FP1028	Mammalia	Rodentia	Caviidae	Cavia aperea
FP1069	Mammalia/Aves	Passeriformes/Rodentia	Caviidae/Cricetidae	Cavia aperea/Deltamys kempi
FP1099	Mammalia	Rodentia	Caviidae	Cavia aperea
FP1103	Mammalia	Rodentia	Caviidae	Cavia aperea
MCNU880	Mammalia	Rodentia	Caviidae	Cavia aperea
MZPAMPA M0555	Aves	Cuculiformes	Cuculidae	Guira guira
Herpailurus yagouaroundi	Identified Items
	Class	Order	Family	Species
MZPAMPA M0002	Mammalia	Rodentia	Caviidae	Cavia aperea
MZPAMPA M0048	Mammalia	Rodentia	Caviidae	Cavia aperea
MZPAMPA M0222	Aves / Mammalia	Passeriformes/Rodentia	Caviidae	Cavia aperea
MZPAMPA M0255	Aves	Anseriformes, Passeriformes	Anatidae
MZPAMPA M0259	Mammalia	Rodentia	Caviidae	Cavia aperea
MZPAMPA M0315	Mammalia	Rodentia	Caviidae	Cavia aperea
MZPAMPA M0377	Mammalia	Rodentia	Caviidae	Cavia aperea
MZPAMPA M0503	Mammalia	Rodentia	Caviidae	Cavia aperea
MZPAMPA M0548	Mammalia	Rodentia	Caviidae	Cavia aperea
MZPAMPA M0553	Mammalia/Aves	Rodentia/Lagomorpha	Caviidae/Leporidae	Cavia aperea, Lepus europaeus
FP1087	Mammalia	Rodentia	Caviidae	Cavia aperea
FP1088	Aves	Pelecaniformes
FP1092	Mammalia	Rodentia	Caviidae	Cavia aperea
FP1093	Mammalia	Rodentia	Caviidae	Cavia aperea
FP1095	Reptilia/ Aves/ Mammalia	Squamata/Passeriformes/Rodentia	Anguidae/Cricetidae	Ophiodes sp./Akodon azarae
FP1100	Mammalia	Rodentia	Caviidae	Cavia aperea
FP1104	Reptilia/ Aves/ Mammalia	Squamata/Columbiformes/Rodentia	Teiidae/Cricetidae	Tupinambis merianae (2)/Oligoryzomys sp.
FP1105	Mammalia/Reptilia	Squamata/Rodentia	Dipsadidae/Cricetidae	Thamnodynastes strigatus
MZPAMPA M0568	Mammalia	Rodentia	Caviidae	Cavia aperea
MZPAMPA M0570	Mammalia/Reptilia	Rodentia/Squamata	Cricetidae/Dipsadidae/Elapidae	Oligoryzomys sp (3)/Micrurus altirostris
All samples are included in the Scientific Collection of Laboratory of Mammals and Bird Biology (LABIMAVE) - UNIPAMPA, São Gabriel
